# Supplementary material for: Implementation of Multigene Germline and Parallel Somatic Genetic Testing in Epithelial Ovarian Cancer: SIGNPOST Study
Source: Cancers (Basel). 2021 Aug 27;13(17):4344. doi: 10.3390/cancers13174344 (PMC8431198; doi:10.3390/cancers13174344)
Supplement: Supplementary file 1 [file cancers-13-04344-s001.zip]

Archive with 1 entries (1 files):
- cancers-1312764-supplementary.pdf
